# Supplementary material for: Polydopamine/Transferrin Hybrid Nanoparticles for Targeted Cell-Killing
Source: Nanomaterials (Basel). 2018 Dec 17;8(12):1065. doi: 10.3390/nano8121065 (PMC6315732; doi:10.3390/nano8121065)
Supplement: Supplementary file 1 [file nanomaterials-08-01065-s001.zip]

Archive with 9 entries (9 files):
- Supplementary Video 8.m4v
- Supplementary_Hauser.pdf
- Supplementary Video 1.m4v
- Supplementary Video 2.m4v
- Supplementary Video 3.m4v
- Supplementary Video 4.m4v
- Supplementary Video 5.m4v
- Supplementary Video 6.m4v
- Supplementary Video 7.m4v
